# Supplementary material for: Delay discounting of rewards and losses, alcohol use, and the influence of socioeconomic factors: A cross‐sectional online study in frequent drinkers
Source: Alcohol Clin Exp Res (Hoboken). 2024 Oct 22;48(12):2364–77. doi: 10.1111/acer.15469 (PMC11629459; doi:10.1111/acer.15469)
Supplement: Supplementary file 2 — Data S2. [file ACER-48-2364-s001.xlsx]

## Sheet: Tabelle1
Supplementary Data S2
Means, standard deviations, and correlations of all variables
Variable	M	SD	1	2	3	4	5	6	7	8	9	10	11	12	13	14	15	16	17	18	19	20
1. log(κR)	-3.44	3.40
2. Disc.Factor (Reward)	0.57	0.31	-.71**
			[-.76, -.66]
3. Rel. Frequency of Reward Discounting	46.88	18.54	.68**	-.84**
			[.62, .73]	[-.87, -.81]
4. log(κL)	-5.99	3.77	.25**	-.30**	.38**
			[.15, .35]	[-.39, -.20]	[.29, .47]
5. Disc.Factor (Loss)	0.77	0.30	-.21**	.35**	-.41**	-.87**
			[-.31, -.11]	[.26, .44]	[-.50, -.32]	[-.89, -.84]
6. Rel. Frequency of Loss Discounting	25.08	22.20	.27**	-.39**	.45**	.84**	-.85**
			[.17, .37]	[-.48, -.30]	[.36, .53]	[.80, .87]	[-.87, -.81]
7. s (Reward)	0.49	0.37	-.24**	-.21**	.19**	.10	-.18**	.18**
			[-.34, -.14]	[-.31, -.11]	[.08, .29]	[-.00, .21]	[-.28, -.07]	[.07, .28]
8. s (Loss)	0.30	0.38	.05	-.14**	.15**	.23**	-.40**	.51**	.24**
			[-.06, .15]	[-.24, -.03]	[.04, .25]	[.13, .33]	[-.48, -.30]	[.43, .59]	[.14, .34]
9. β (Reward)	0.89	0.68	-.35**	.30**	-.25**	-.16**	.13*	-.07	.24**	.12*
			[-.44, -.25]	[.20, .39]	[-.35, -.15]	[-.26, -.05]	[.02, .23]	[-.17, .04]	[.13, .33]	[.01, .22]
10. β (Loss)	1.11	0.78	-.24**	.35**	-.37**	-.51**	.50**	-.51**	-.03	-.13*	.30**
			[-.34, -.14]	[.25, .44]	[-.46, -.27]	[-.59, -.43]	[.41, .57]	[-.59, -.43]	[-.14, .08]	[-.23, -.02]	[.20, .39]
11. AUDIT	11.76	6.06	.15**	-.13*	.14**	.09	-.06	.10	-.09	.04	-.06	-.07
			[.04, .25]	[-.23, -.03]	[.03, .24]	[-.02, .19]	[-.17, .04]	[-.01, .20]	[-.19, .02]	[-.07, .15]	[-.16, .05]	[-.18, .03]
12. DDQ (8g Alcohol Units / week)	24.43	18.48	.12*	-.10	.09	-.01	-.01	.06	-.03	.07	.01	-.01	.68**
			[.02, .23]	[-.21, .00]	[-.02, .19]	[-.11, .10]	[-.11, .10]	[-.05, .16]	[-.14, .08]	[-.04, .17]	[-.09, .12]	[-.11, .10]	[.62, .74]
13. Education	4.31	1.57	-.19**	.13*	-.18**	-.07	.07	-.08	.07	-.03	-.01	.08	-.15**	-.10
			[-.29, -.08]	[.03, .24]	[-.28, -.08]	[-.17, .04]	[-.04, .18]	[-.19, .02]	[-.04, .17]	[-.13, .08]	[-.12, .10]	[-.02, .19]	[-.25, -.05]	[-.20, .01]
14. Income Individual	28000.00	22846.79	-.10	.14*	-.15**	.00	.01	.02	-.05	-.01	-.08	.00	-.12*	-.06	.26**
			[-.20, .01]	[.03, .24]	[-.25, -.04]	[-.10, .11]	[-.10, .12]	[-.09, .13]	[-.16, .06]	[-.12, .10]	[-.18, .03]	[-.11, .11]	[-.22, -.01]	[-.17, .05]	[.16, .36]
15. Income Household	53541.03	39586.26	-.05	.12*	-.12*	-.01	.04	-.01	-.06	.02	-.10	.06	-.13*	-.12*	.28**	.65**
			[-.15, .06]	[.01, .22]	[-.22, -.01]	[-.12, .10]	[-.07, .15]	[-.12, .10]	[-.17, .04]	[-.09, .13]	[-.21, .00]	[-.05, .17]	[-.23, -.02]	[-.23, -.01]	[.17, .37]	[.58, .71]
16. Subjective SES	5.53	1.63	-.19**	.21**	-.26**	-.06	.10	-.09	.03	-.02	-.06	.08	-.14*	-.11*	.30**	.43**	.55**
			[-.29, -.08]	[.10, .31]	[-.36, -.16]	[-.16, .05]	[-.00, .21]	[-.19, .02]	[-.08, .13]	[-.12, .09]	[-.16, .05]	[-.03, .18]	[-.24, -.03]	[-.22, -.01]	[.20, .40]	[.33, .51]	[.47, .62]
17. Adolescent SES	1.77	0.93	-.07	.04	-.06	.01	-.04	.03	.02	-.03	-.02	-.05	-.06	-.08	.14*	.09	.20**	.20**
			[-.18, .03]	[-.07, .14]	[-.16, .05]	[-.09, .12]	[-.14, .07]	[-.07, .14]	[-.08, .13]	[-.13, .08]	[-.12, .09]	[-.15, .06]	[-.16, .05]	[-.18, .03]	[.03, .24]	[-.02, .19]	[.10, .31]	[.09, .30]
18. Average Parental Education	2.43	1.73	-.08	.08	-.07	.05	.02	.01	-.02	-.08	-.05	-.04	-.07	-.12*	.23**	.11*	.12*	.13*	.38**
			[-.19, .03]	[-.03, .19]	[-.18, .04]	[-.06, .16]	[-.09, .13]	[-.10, .12]	[-.13, .09]	[-.19, .03]	[-.16, .06]	[-.15, .07]	[-.18, .04]	[-.22, -.01]	[.12, .33]	[.00, .22]	[.01, .23]	[.02, .24]	[.28, .47]
19. BIS-15	30.65	6.65	.17**	-.17**	.17**	.07	-.05	.08	-.11*	-.04	-.03	-.14**	.36**	.15**	-.25**	-.19**	-.25**	-.29**	-.06	-.09
			[.06, .27]	[-.27, -.07]	[.07, .28]	[-.04, .18]	[-.16, .06]	[-.03, .19]	[-.22, -.01]	[-.14, .07]	[-.14, .07]	[-.24, -.03]	[.27, .45]	[.05, .25]	[-.35, -.15]	[-.29, -.09]	[-.35, -.14]	[-.38, -.19]	[-.16, .05]	[-.20, .02]
20. Age	43.48	11.90	-.20**	.12*	-.12*	-.10	.05	-.07	.18**	.02	.12*	.04	-.22**	.02	-.00	.03	-.06	.00	-.21**	-.24**	-.22**
			[-.30, -.09]	[.01, .22]	[-.23, -.02]	[-.21, .00]	[-.05, .16]	[-.17, .04]	[.08, .28]	[-.09, .13]	[.01, .22]	[-.07, .14]	[-.32, -.12]	[-.09, .13]	[-.11, .10]	[-.08, .14]	[-.17, .05]	[-.10, .11]	[-.31, -.11]	[-.34, -.13]	[-.32, -.11]
Note. M and SD are used to represent mean and standard deviation, respectively.
Values in square brackets indicate the 95% confidence interval for each correlation.
* indicates p < .05. ** indicates p < .01.
AUDIT = Alcohol Use Disorders Identification Test, DDQ = Daily Drinking Questionnaire, SES = Socioeconomic Status, BIS-15 = Barratt Impulsiveness Scale (Short Version). β = exploitation-exploration parameter. s = exponential temporal scaling parameter of hyperboloid model. log(κR) and log(κL) = natural log-transformed discounting parameter of the hyperboloid model. For details on model parameters…
